# Supplementary material for: Pharmacometric estimation methods for aggregate data, including data simulated from other pharmacometric models
Source: J Pharmacokinet Pharmacodyn. 2021 Jun 22;48(5):623–38. doi: 10.1007/s10928-021-09760-1 (PMC8405508; doi:10.1007/s10928-021-09760-1)
Supplement: Supplementary file 1 — Supplementary file1 (R 53 kb) [file 10928_2021_9760_MOESM1_ESM.r]

## This is a supplementary R script file for the manuscript
## "Pharmacometric estimation methods for aggregate data,
## including data simulated from other pharmacometric models".
## Scope: The R script is provided so that other researchers can
## check numerical details of the calculations, and use some of the
## R code as a starting point for their own investigations. A fair
## amount of R programming understanding, and effort, is probably
## required in order to understand some parts of the script.
## Nevertheless, the script is released in the hope that it will
## benefit investigators.
## THE SCRIPT IS NOT INTENDED AS A USER-FRIENDLY SOFTWARE LIBRARY!
## Sincerely, Pyry Välitalo, 1st March 2021.

## > sessionInfo()  ## this is the setup with which the script has been run
## R version 3.6.0 (2019-04-26)
## Platform: x86_64-w64-mingw32/x64 (64-bit)
## Running under: Windows 10 x64 (build 18363)
## Matrix products: default
## locale:
## [1] LC_COLLATE=Finnish_Finland.1252  LC_CTYPE=Finnish_Finland.1252
## [3] LC_MONETARY=Finnish_Finland.1252 LC_NUMERIC=C
## [5] LC_TIME=Finnish_Finland.1252
## attached base packages:
## [1] stats     graphics  grDevices utils     datasets  methods   base
## other attached packages:
##  [1] MIXFIM_1.1          mvtnorm_1.0-11      rstan_2.19.2
##  [4] StanHeaders_2.19.0  PopED_0.4.0         optimx_2020-4.2
##  [7] reticulate_1.13     nlmixr_1.1.1-5      Rcpp_1.0.3
## [10] randtoolbox_1.30.0  rngWELL_0.10-5      numDeriv_2016.8-1.1
## [13] knitr_1.25          forcats_0.4.0       stringr_1.4.0
## [16] dplyr_0.8.3         purrr_0.3.3         readr_1.3.1
## [19] tidyr_1.0.0         tibble_2.1.3        ggplot2_3.2.1
## [22] tidyverse_1.2.1
## loaded via a namespace (and not attached):
##  [1] nlme_3.1-141              matrixStats_0.55.0
##  [3] lubridate_1.7.4           httr_1.4.1
##  [5] tools_3.6.0               backports_1.1.5
##  [7] R6_2.4.0                  lazyeval_0.2.2
##  [9] colorspace_1.4-1          lotri_0.1.1
## [11] withr_2.1.2               tidyselect_0.2.5
## [13] gridExtra_2.3             prettyunits_1.0.2
## [15] processx_3.4.1            compiler_3.6.0
## [17] n1qn1_6.0.1-3             cli_1.1.0
## [19] rvest_0.3.4               RxODE_0.9.1-9
## [21] xml2_1.2.2                scales_1.0.0
## [23] callr_3.3.2               mvnfast_0.2.5
## [25] digest_0.6.22             PreciseSums_0.3
## [27] pkgconfig_2.0.3           rlang_0.4.1
## [29] readxl_1.3.1              rstudioapi_0.10
## [31] farver_1.1.0              generics_0.0.2
## [33] jsonlite_1.6              inline_0.3.15
## [35] magrittr_1.5              huxtable_4.7.0
## [37] loo_2.1.0                 Matrix_1.2-17
## [39] munsell_0.5.0             lbfgs_1.2.1
## [41] lifecycle_0.1.0           stringi_1.4.3
## [43] MASS_7.3-51.4             pkgbuild_1.0.6
## [45] grid_3.6.0                parallel_3.6.0
## [47] crayon_1.3.4              lattice_0.20-38
## [49] haven_2.1.1               hms_0.5.1
## [51] zeallot_0.1.0             ps_1.3.0
## [53] pillar_1.4.2              stats4_3.6.0
## [55] glue_1.3.1                dparser_0.1.8
## [57] RcppArmadillo_0.9.800.1.0 modelr_0.1.5
## [59] vctrs_0.2.0               tweenr_1.0.1
## [61] cellranger_1.1.0          gtable_0.3.0
## [63] polyclip_1.10-0           assertthat_0.2.1
## [65] xfun_0.10                 ggforce_0.3.1
## [67] broom_0.5.2               vpc_1.1.0
## [69] memoise_1.1.0             units_0.6-5
## [71] brew_1.0-6


library(tidyverse)
library(knitr)
library(numDeriv)
library(randtoolbox)
library(Rcpp)
library(nlmixr)
library(reticulate)
library(optimx)
theme_set(theme_bw())

######################################################
## Functions relevant for the case examples, as C++ ##
######################################################
cppFunction('NumericVector Cpp_onecomp(double cl,double v,double ka,NumericVector ti) {
  NumericVector out(ti.size());
  for (int i = 0; i < ti.size(); ++i) {
    out[i]=ka/v/(ka-cl/v)*(exp(-cl/v*ti[i]-exp(-ka*ti[i])));
  }
  return out;
}')
cppFunction('NumericMatrix Cpp_onecomp2(NumericVector cl,NumericVector v, NumericVector ka, NumericVector ti) {
  NumericMatrix out(cl.size(),ti.size());
  for (int iter = 0; iter < cl.size(); ++iter) {
    for (int i = 0; i < ti.size(); ++i) {
      out(iter,i)=ka[iter]/v[iter]/(ka[iter]-cl[iter]/v[iter])*(exp(-cl[iter]/v[iter]*ti[i]-exp(-ka[iter]*ti[i])));
      }
  }
  return out;
}')
onecomp_predder2 <- function(xt,beta,bi=matrix(0,10,length(beta)),ai=rep(100,nrow(bi))) {
  ## xt=xt2;beta=p2$beta;bi=matrix(0,10,length(beta));ai=rep(100,nrow(bi))
  if (length(ai)>1 & !is.matrix(bi)) return("Error! incompatible ai and bi!")
  if (!is.matrix(bi)) {
    if (is.null(ai))  ai <- 100
    p_i <- beta[1:3]*exp(bi)
    Cpp_onecomp(p_i[1],p_i[2],p_i[3],xt)*ai
  } else {
    if (is.null(ai))  ai <- rep(100,nrow(bi))
    p_i <- exp(bi)* (rep(1,nrow(bi)) %*% t(beta[1:3]))
    Cpp_onecomp2(p_i[,1],p_i[,2],p_i[,3],xt)* (ai %*% t(rep(1,length(xt))))
  }
}
cppFunction('NumericVector Cpp_twocomp(double cl,double v1,double v2,double q,double ka,NumericVector ti) {
  NumericVector out(ti.size());
  double k=cl/v1;double k12=q/v1;double k21=q/v2;
  double beta = 0.5*(k+k12+k21-sqrt((k+k12+k21)*(k+k12+k21)-4*k*k21));
  double alpha = k*k21/beta;
  double A = (alpha-k21)/(alpha-beta)/(ka-alpha);
  double B = (beta-k21)/(beta-alpha)/(ka-beta);
  for (int i = 0; i < ti.size(); ++i) {
    out[i]=A*exp(-ti[i]*alpha)+B*exp(-ti[i]*beta)-(A+B)*exp(-ka*ti[i]);
    out[i]=out[i]*ka/v1;
  }
  return out;
}')
cppFunction('NumericMatrix Cpp_twocomp2(NumericVector cl,NumericVector v1,NumericVector v2,
                                        NumericVector q, NumericVector ka,NumericVector ti) {
  NumericMatrix out(cl.size(),ti.size());
  double k,k12,k21,beta,alpha,A,B;
  for (int iter = 0; iter < cl.size(); ++iter) {
    k=cl[iter]/v1[iter];k12=q[iter]/v1[iter];k21=q[iter]/v2[iter];
    beta = 0.5*(k+k12+k21-sqrt((k+k12+k21)*(k+k12+k21)-4*k*k21));
    alpha = k*k21/beta;
    A = (alpha-k21)/(alpha-beta)/(ka[iter]-alpha);
    B = (beta-k21)/(beta-alpha)/(ka[iter]-beta);
    for (int i = 0; i < ti.size(); ++i) {
      out(iter,i)=A*exp(-ti[i]*alpha)+B*exp(-ti[i]*beta)-(A+B)*exp(-ka[iter]*ti[i]);
      out(iter,i)=out(iter,i)*ka[iter]/v1[iter];
      }
  }
  return out;
}')
twocomp_predder2 <- function(xt,beta,bi=matrix(0,10,length(beta)),ai=rep(100,nrow(bi))) {
  ## xt=xt2;beta=p2$beta;bi=matrix(0,10,length(beta));ai=rep(100,nrow(bi))
  if (length(ai)>1 & !is.matrix(bi)) return("Error! incompatible ai and bi!")
  if (!is.matrix(bi)) {
    if (is.null(ai))  ai <- 100
    p_i <- beta[1:5]*exp(bi)
    Cpp_twocomp(p_i[1],p_i[2],p_i[3],p_i[4],p_i[5],xt)*ai
  } else {
    if (is.null(ai))  ai <- rep(100,nrow(bi))
    p_i <- exp(bi)* (rep(1,nrow(bi)) %*% t(beta[1:5]))
    Cpp_twocomp2(p_i[,1],p_i[,2],p_i[,3],p_i[,4],p_i[,5],xt)* (ai %*% t(rep(1,length(xt))))
  }
}

##############################################################
## Functions for parameter (Psi) transformations into optim ##
##############################################################
covlogit <- function(x) {
  ## takes a logit of a value that is in domain [-1,1]
  x2 <- (x+1)/2
  log(x2/(1-x2))
}
anticovlogit <- function(x) {
  ## converts a logit back to domain [-1,1]
  2*exp(x)/(exp(x)+1)-1
}
numtransfun <- function(origfun)
  ## Comment: What is this function
  function(x) optimize(function(xx) (xx-do.call(origfun,list(x)))^2,c(-1000,1000))$minimum
backtransfunchooser <- function(fs) {
  ## Comment: What is this function
  translist <- c(log=exp,
                 covlogit=anticovlogit,
                 logit=function(x) exp(x)/(1+exp(x)),
                 identity=identity)
  res <- translist[fs]
  for (i in which(map_lgl(res,is.null))) {
    names(res)[i]  <- fs[i]
    res[[i]] <- numtransfun(fs[i])
  }
  res
}
## backtransfunchooser(c("log","logit","sin"))
p_transform_vec <- function(x) {
  ### Transforms a vector of input values into something that can be fed to optim
  ## params with "fix" are removed
  origx <- x
  fixed <- str_detect(x,"fix")
  x <- x[!fixed]
  ## if other strings are present, then they are assumed to relate to the desired transformation
  xtransfuns <- rep("log",length(x))
  othertransfuns <- str_extract(format(x,scientific=FALSE),"[[:alpha:]]+")
  xtransfuns[!is.na(othertransfuns)] <- na.omit(othertransfuns)[1]
  x2 <- str_extract(x,".*[[:digit:]]+") %>% as.numeric()
  retp <- map_dbl(seq_along(x2),~do.call(xtransfuns[.],list(x2[.])))
  backtransformfunc <- function(p,numeric=TRUE) {
    backtransseq <- backtransfunchooser(xtransfuns)
    p2 <- map_dbl(seq_along(p),~backtransseq[[.]](p[.]))
    res <- origx
    res[!fixed] <- p2
    if (numeric) as.numeric(str_extract(res,"[[:digit:] [:punct:]]+")) else res
  }
  list(retp,backtransformfunc)
}
## p_transform_vec(c(1,2,"3 fix",4,5,".9 covlogit"))
## r=p_transform_vec(c(1,2,"3 fix",4,5,".9 covlogit"));r[[2]](r[[1]])
om_mat <- function(diag,offdiag,n_om) {
  ## a simple utility function
  ## makes a matrix of size n_om, with constant diag and offdiag values
  ## transforms this to a vector, without duplicate offdiagonals (only upper offdiagonals)
  m <- matrix(0,n_om,n_om)
  diag(m) <- diag
  m[upper.tri(m)] <- offdiag
  m[upper.tri(m,diag=TRUE)]
}
omegas <- function(diag,offdiag,n_om) {
  ## a simple utility function
  ## returns a matrix of size n_om, with constant diag and offdiag values
  m <- matrix(offdiag,n_om,n_om)
  diag(m) <- diag
  m
}
uptolow <- function(m) {
  ## copy upper triangular offdiagonals to lower triangular space
  m[lower.tri(m)] <- t(m)[lower.tri(m)]
  m
}
lowtoup <- function(m) {
  ## copy lower triangular offdiagonals to upper triangular space
  m[upper.tri(m)] <- t(m)[upper.tri(m)]
  m
}
## lowtoup(matrix(c(.09,111,.01,.09),2))
list_to_mat <- function(l) {
  ## transform a list of values to a band matrix, similar to a series of
  ## NONMEM $OMEGA blocks
  mdim <- map_dbl(l,function(i) 0.5*(sqrt(1+8*length(i))-1))
  m <- matrix(0,sum(mdim),sum(mdim))
  cums <- cumsum(c(0,head(mdim,-1)))
  for (i in seq_along(mdim)) {
    indices <- cums[i]+seq_len(mdim[i])
    mtemp <- matrix(0,mdim[i],mdim[i])
    mtemp[upper.tri(mtemp,diag=TRUE)] <- l[[i]]
    m[indices,indices] <- uptolow(mtemp)
  }
  m
}
## list_to_mat(l=list(.09,c(.09,.01,.09),c(.09,.01,.09))) ## similar to: $OMEGA 0.09 $OMEGA BLOCK(2) 0.09 0.01 0.09 $OMEGA BLOCK(2) 0.09 0.01 0.09
preprocmat <- function(x) {
  ## transform a sparse matrix to a list of values, similar to list_to_mat
  if (nrow(x)!=ncol(x)) stop("Need square matrix!")
  if (nrow(x)==1) return(list(c(x)))
  check <- apply(x,2,function(i) sum(rle(i!=0)$values)>1)
  if (any(check)) stop("Matrix needs to be either full, band or diagonal; all other types are unsupported!")
  i <- 1
  res <- list()
  while(i<=ncol(x)) {
    l <- sum(x[,i]!=0)
    if (l==0)  l <- 1 ## for the special case of zero omega
    ind <- i-1+seq_len(l)
    newcomp <- c(x[ind,ind][upper.tri(x[ind,ind],diag=TRUE)])
    res <- c(res,list(newcomp))
    i <- i+l
  }
  res
}
## preprocmat(list_to_mat(l=list(.09,c(.09,.01,.09),c(.09,.01,.09))))
p_transform_mat <- function(x) {
  ### Converts a matrix to a form that can be fed to optim
  ## form the matrix from list-format
  if (is.matrix(x)) x <- preprocmat(x)
  sames <- map_lgl(x,~all(.=="same"))
  if (length(sames)>0 && sames[1]) stop("Cannot start with the _same_ argument!")
  for (i in which(sames)) x[[i]] <- x[[i-1]]
  x2 <- list_to_mat(x)
  ## Omega diags to log, offdiagonals to logit-corr
  x2[lower.tri(x2)] <- covlogit(cov2cor(x2)[lower.tri(x2)])
  x2[upper.tri(x2)] <- 0
  diag(x2) <- log(diag(x2))
  x3 <- c(x2)
  parlocs <- x3!=0
  x3 <- x3[parlocs]
  diagonal <- sum(x2!=0)==sum(diag(x2)!=0)
  backtransformfunc <- function(p,numeric=TRUE) {
    x4 <- c(x2)
    x4[parlocs] <- p
    m <- matrix(x4,dim(x2))
    diag(m) <- exp(diag(m))
    if (diagonal) return(m)
    mcor <- matrix(1,dim(x2),dim(x2))
    mcor[lower.tri(mcor)] <- anticovlogit(m)[lower.tri(m)]
    mcor <- lowtoup(mcor)
    sdmat <- diag(sqrt(diag(m)))
    m2 <- sdmat %*% mcor %*% sdmat
    m2
  }
  list(x3,backtransformfunc)
}
## l=list(.09,c(.09,.01,.09),"same",c(.09,.01,.09),"same")
## p_transform_mat(l)[[1]]; p_transform_mat(l)[[2]](p_transform_mat(l)[[1]])
## l=list(om_mat(.09,0,5))
## p_transform_mat(l)[[1]]; p_transform_mat(l)[[2]](p_transform_mat(l)[[1]])
## l=list(om_mat(.09,.01,5))
## p_transform_mat(l)[[1]]; p_transform_mat(l)[[2]](p_transform_mat(l)[[1]])
p_to_optim <- function(p) {
  ### a master function to feed parameters to optim
  p2 <- map(p,~if(is.list(.) | is.matrix(.)) p_transform_mat(.) else p_transform_vec(.))
  p3 <- map(p2,~.[[1]])
  p4 <- do.call(c,p3)
  backtransformfunc <- function(pp) {
    p5 <- relist(pp,p3)
    p5 <- map(seq_along(p5),~p2[[.]][[2]](p5[[.]]))
    names(p5) <- names(p)
    p5
  }
  list(p4,backtransformfunc)
}
p_deriv <- function(p,transfunc) {
  ## returns derivatives of the backtransformed parameters with regard to transformed parameters, returns a list.
  origp <- transfunc(p[[1]])
  res <- jacobian(function(pp) unlist(transfunc(pp)),p)
  map(1:ncol(res),~relist(res[,.],origp))
}


####################################
## Core functions for calculation ##
####################################


genopts <- function(f,xt,p,nsim,n,adist,interact,fo_appr,biseq=NA) {
  ## p=list(beta=c(0.074*70,2.3*70,2.3*70*0.072/0.031,2.3*70*0.072,1/(1/0.517+0.375+0.024/2)),
  ## Omega=diag(c(0.34,0.31,0,0,0.72)^2),Sigma_prop=0.295^2,Sigma_add=0.838^2);nsim=100
  totseq <- sobol(nsim,nrow(p$Omega)+length(adist))
  if (!is.matrix(totseq)) totseq <- matrix(totseq,nsim,nrow(p$Omega)+length(adist))
  ptrans <- p_to_optim(p)[[2]]
  if (any(is.na(biseq))) {
    biseq <- apply(totseq[,1:nrow(p$Omega),drop=F],2,qnorm)
    biseq <- matrix(biseq,nsim,nrow(p$Omega))
  }
  ai <- NULL
  if (!is.null(adist)) {
    aiseq <- totseq[,nrow(p$Omega)+seq_along(adist),drop=F]
    if (!is.list(adist)) adist <- list(adist)
    ai <- do.call(cbind,map(seq_along(adist),~adist[[.]](aiseq[,.])))
  }
  list(f=f,xt=xt,p=p,ptrans=ptrans,nsim=nsim,n=n,interact=interact,fo_appr=fo_appr,ai=ai,biseq=biseq)
}
## opts0 <- genopts(f=predder,xt=xt1,p=p1,nsim=1,n=30,adist=NULL,interact=TRUE,fo_appr=TRUE)
## opts1 <- genopts(f=predder,xt=xt1,p=p1,nsim=100,n=30,adist=NULL,interact=TRUE,fo_appr=TRUE)
## opts2 <- genopts(f=twocomp_predder2,xt=xt2,p2,100,30,NULL,TRUE,TRUE)
meancov <- function(m) {
  with(cov.wt(m,method="ML"),list(E=center,V=cov))
}
gen_bi <- function(Omega,biseq) {
  ## error handling for the  special case of zero omegas
  if (any(diag(Omega)==0))
    diag(Omega)[diag(Omega)==0] <- 1e-10
  t(chol(Omega)) %*% t(biseq) %>% t()
}
## m <- list_to_mat(list(om_mat(.09,0,6)))
## gen_bi(m,sobol(100,6,normal=TRUE)) %>% cov()
## gen_bi(m,sobol(100,6,normal=TRUE)) %>% cov() %>% cov2cor()
gendataset <- function(p,f,xt,nsim,adist=NULL,seed=1) {
  set.seed(seed)
  opts <- genopts(f,xt,p,nsim,n=1,adist,interact=TRUE,fo_appr=FALSE)
  bi <- gen_bi(p$Omega,opts$biseq)
  do.call(rbind,map(1:opts$nsim,function(i) {
    res <- f(xt,p$beta,bi[i,],opts$ai[i])
    if (!is.null(p$Sigma_exp))
      res <- res*exp(rnorm(length(opts$xt),sd=sqrt(p$Sigma_exp)))
    if (!is.null(p$Sigma_prop))
      res <- res*(1+rnorm(length(opts$xt),sd=sqrt(p$Sigma_prop)))
    if (!is.null(p$Sigma_add))
      res <- res+rnorm(length(opts$xt),sd=sqrt(p$Sigma_add))
    res
  }))
}
## gendataset(p1,predder,0:1,10)
## gendataset(p=p2,f=twocomp_predder2,xt=xt2,nsim=10,adist=NULL)
MCapprEV <- function(p,opts) {
  ## p is normal-scale parameters
  bi <- gen_bi(p$Omega,opts$biseq)
  m <- opts$f(opts$xt,p$beta,bi,opts$ai)
  r <- meancov(m)
  if (!is.null(p$Sigma_add))
    diag(r$V) <- diag(r$V)+p$Sigma_add
  ## interact and non-interact should give same results
  if (!is.null(p$Sigma_prop))
    diag(r$V) <- diag(r$V)+p$Sigma_prop*r$E^2
  r
}
## MCapprEV(p1,opts1)
## MCapprEV(p=p2,opts=opts2)
foceapprEV <- function(p,opts) {
  ## p is normal-scale parameters
  if (length(opts$ai)>1 & !is.matrix(opts$biseq)) stop("Error! incompatible ai and bi!")
  bi <- gen_bi(p$Omega,opts$biseq)
  Eind <- opts$f(opts$xt,p$beta,bi,opts$ai)
  if (opts$nsim==1) {
    Etyp <- opts$f(opts$xt,p$beta,matrix(0,nrow(bi),ncol(bi)),opts$ai)
    sens <- jacobian(function(et) opts$f(opts$xt,p$beta,bi+et,opts$ai),rep(0,length(bi)))
    ## E <- t(Eind-sens %*% t(bi))
    E <- t(c(Eind)-sens %*% t(bi))
    V <- sens %*% p$Omega %*% t(sens)
    if (!is.null(p$Sigma_add))
        diag(V) <- diag(V)+p$Sigma_add
    if (!is.null(p$Sigma_prop) & opts$interact)
        diag(V) <- diag(V)+p$Sigma_prop*Eind^2
    if (!is.null(p$Sigma_prop) & !opts$interact)
        diag(V) <- diag(V)+p$Sigma_prop*Etyp^2
    V <- list(V)
  } else {
    Etyp <- opts$f(opts$xt,p$beta,matrix(0,nrow(bi),ncol(bi)),opts$ai)
    sens <- jacobian(function(et) c(t(opts$f(opts$xt,p$beta,bi+(rep(1,nrow(bi)) %*% t(et)),opts$ai))),rep(0,ncol(bi)))
    indices <- rep(1:nrow(bi),each=length(opts$xt))
    E <- do.call(rbind,map(1:nrow(bi),~Eind[.,]-sens[indices==.,,drop=F] %*% bi[.,] %>% t()))
    V <- map(1:nrow(bi),function(ii) {
        Vii <- sens[indices==ii,,drop=FALSE] %*% p$Omega %*% t(sens[indices==ii,,drop=FALSE])
        if (!is.null(p$Sigma_add))
            diag(Vii) <- diag(Vii)+p$Sigma_add
        if (!is.null(p$Sigma_prop) & opts$interact)
            diag(Vii) <- diag(Vii)+p$Sigma_prop*Eind[ii,]^2
        if (!is.null(p$Sigma_prop) & !opts$interact)
            diag(Vii) <- diag(Vii)+p$Sigma_prop*Etyp[ii,]^2
        Vii
        })
  }
  list(E=E,V=V,Etyp=Etyp,Eind=Eind,sens=sens)
}
## foceapprEV(p=p1,opts=opts0) %>% str()
## foceapprEV(p=p1,opts=opts1) %>% str()
## foceapprEV(p=p2,opts=opts2) %>% str()
gen_pop_EV <- function(p,opts) {
  if (opts$fo_appr) {
    rawres <- foceapprEV(p,opts)
    E_pred <- colMeans(rawres$E)
    V_pred <- Reduce('+',map(rawres$V,~.))/opts$nsim
  } else {
    res <- MCapprEV(p,opts)
    E_pred <- res$E
    V_pred <- res$V
  }
  return(list(E=E_pred,V=V_pred))
}
## gen_pop_EV(p1,opts0)
## gen_pop_EV(p1,opts1)
## gen_pop_EV(p2,opts2)
## this function will generate a function that can be fed to optim
genfitfunc <- function(obs,f,xt,p,nsim=1,n=30,adist=NULL,
                       interact=TRUE,fo_appr=(nsim<10),biseq=NA) {
  if (!all(names(obs)== c("E","V"))) stop("obs argument should give the data in aggregate form!")
  if (is.null(n)) stop("n is null, breaking early")
  ## obs=EV1;f=predder;xt=xt1;p=p1;nsim=300;n=10;adist=NULL;interact=FALSE;fo_appr=TRUE
  if (nsim==1 & !fo_appr) stop("Error! nsim=1 but FO_appr is false!")
  ### Generate sequence of covariates ai, and initial values of random effects biseq
  opts <- genopts(f,xt,p,nsim,n,adist,interact,fo_appr,biseq)
  ## make sure the obs$E is a normal vector
  obs$E <- c(obs$E)
  function(pp) {
    p <- opts$ptrans(pp)
    EV <- gen_pop_EV(p,opts)
    solvd <- tryCatch(solve(EV[[2]]),error=function(e) return(NA))
    if (all(!is.na(solvd))) {
      resids <- obs$E-EV[[1]]
      ## V_adj <- obs$V
      ## diag(V_adj) <- diag(V_adj)+resids^2 ## incorrect, correct would be V_adj <- V_adj+resids %*% t(resids)
      ## var_nll <- 1/2*n*(log(det(EV[[2]]))+sum(diag(V_adj %*% solve(EV[[2]]))))
      var_nll <- 1/2*n*(log(det(EV[[2]]))+sum(diag(obs$V %*% solve(EV[[2]])))+resids %*% solve(EV[[2]]) %*% resids)
      attr(var_nll,"EV") <- EV
      return(var_nll)
    } else stop("Problems inverting V, V=",EV[[2]],"solve(V)=",solve(EV[[2]]))
  }
}
## of <- genfitfunc(obs=EV1,f=predder,xt=xt1,p=p1,nsim=300,n=10,adist=NULL,interact=FALSE,fo_appr=TRUE)
## of(p_to_optim(p1)[[1]])
## of <- genfitfunc(obs=EV2,f=twocomp_predder2,xt=xt2,p=p2,nsim=1,n=30,adist=NULL,interact=FALSE,fo_appr=TRUE)
## of(pp=p_to_optim(p2)[[1]])
optdes <- function(f,xt,p,nsim=1,n=30,adist=NULL,
                    interact=TRUE,fo_appr=(nsim<10)) {
  ## f=predder;xt=xt1;p=p1;nsim=300;n=10;adist=NULL;interact=FALSE;fo_appr=TRUE
  ## f=predder;xt=xt1;p=p1;nsim=1;n=10;adist=NULL;interact=FALSE;fo_appr=TRUE
  ## f=twocomp_predder2;xt=xt2;p=p2;nsim=1;n=30;adist=NULL;interact=FALSE;fo_appr=TRUE
  if (nsim==1 & !fo_appr) stop("Error! nsim=1 but FO_appr is false!")
  ### Generate sequence of covariates ai, and initial values of random effects biseq
  opts <- genopts(f,xt,p,nsim,n,adist,interact,fo_appr)
  obs <- gen_pop_EV(p,opts)
  ofv <- function(pp) {
    ## pp <- p_to_optim(p)[[1]]
    p <- opts$ptrans(pp)
    EV <- gen_pop_EV(p,opts)
    solvd <- tryCatch(solve(EV[[2]]),error=function(e) return(NA))
    if (all(!is.na(solvd))) {
      resids <- obs$E-EV[[1]]
      var_nll <- 1/2*n*(log(det(EV[[2]]))+sum(diag(obs$V %*% solve(EV[[2]])))+resids %*% solve(EV[[2]]) %*% resids)
      return(var_nll)
    } else return(NA)
  }
  hessian(ofv,p_to_optim(p)[[1]])
}
genoptim_old <- function(init,f,retry=0,maxretry=2) {
  ## two-stage fitting, first Nelder-Mead simplex, then L-BFGS-B
  Psi1 <- optim(init,f,method="Nelder-Mead")$par
  Psi2 <- optim(Psi1,f,gr = function(x) grad(f, x),
                 method="L-BFGS-B",lower=Psi1-2,upper=Psi1+2,control=list(maxit=50*length(init),factr=1e-10))
  if (Psi2$convergence==0 | retry==maxretry) return(Psi2) else (genoptim(Psi2$par,f,retry+1,maxretry))
}
genoptim <- function(init,f,retry=0,maxretry=2) {
  ## two-stage fitting, first bobyqa, then L-BFGS-B
  f2 <- function(x) as.vector(f(x))
  Psi1 <- optimx(init,f2,method="bobyqa")
  if (Psi1$convcode==0 | retry==maxretry) return(Psi1) else (genoptim(coef(Psi1),f,retry+1,maxretry))
}
check_mc_sensitivity <- function(obs,f,xt,p,nsim=300,n=30,adist=NULL) {
  ## obs=meancov(obs2);f=twocomp_predder2;xt=Xi;p=Psi;nsim=300;n=30;adist=NULL
  ### Generate sequence of covariates ai, and initial values of random effects biseq
  opts <- genopts(f,xt,p,nsim,n,adist,interact=TRUE,fo_appr=FALSE)
  ## make sure the obs$E is a normal vector
  obs$E <- c(obs$E)
  f2 <- function(omit_ind) {
    opts2 <- opts
    if (!missing(omit_ind)) opts2$biseq <- opts2$biseq[-omit_ind,]
    EV <- MCapprEV(p,opts2)
    solvd <- tryCatch(solve(EV[[2]]),error=function(e) return(NA))
    if (all(!is.na(solvd))) {
      resids <- obs$E-EV[[1]]
      var_nll <- 1/2*n*(log(det(EV[[2]]))+sum(diag(obs$V %*% solve(EV[[2]])))+resids %*% solve(EV[[2]]) %*% resids)
      attr(var_nll,"EV") <- EV
      return(var_nll)
    } else stop("Problems inverting V, V=",EV[[2]],"solve(V)=",solve(EV[[2]]))
  }
  bl <- f2()
  sens <- map_dbl(1:nsim,~f2(.))
  list(bsl=bl,sens=sens-c(bl))
}


#############################
## Case 1 all calculations ##
#############################

set.seed(1)
df1 <- Wang2007
EV1 <- df1 %>% spread(Time,Y) %>% select(-1) %>% as.matrix %>% meancov()
Xi <- 0:1
predder <- function(xt,beta,bi=matrix(0,10,length(beta)),ai=0) {
    map(bi,~c(10*exp(-xt*beta*exp(.)))) %>% unlist() %>% matrix(nrow=nrow(bi),byrow=TRUE)
}
results <- expand.grid(method=c("fo","foce","focei"),reserr=c("add","prop")) %>%
    mutate(inter=(method=="focei"),aggdata=NA,nlmixr=NA,aggdata_cheat=NA,
           reported_splus=c(0.02580146,-2.058504,NA,39.21323,39.20673,39.20108),
           reported_nonmem=c(0.026,-2.059,NA,39.213,39.207,39.458))
## nlmixr estimations, included for the sake of completeness even if the
## results are not shown in the paper
mypar2 = function (){k = theta[1] * exp(eta[1]);}
mod <- RxODE({ipre = 10 * exp(-k * t)})
pred <- function() ipre
errProp <- function(){return(prop(0.1))}
errAdd <- function(){return(add(0.1))}
inits <- list(THTA=c(0.5),OMGA=list(ETA[1] ~ 0.04));
w7 <- Wang2007
w7$DV <- w7$Y
w7$EVID <- 0
w7$AMT <- 0
## actual calculations here
for (i in 1:nrow(results)) {
  ## aggregate data calcs
  Psi <- list(beta=.5,Omega=matrix(0.04))
  if (results$reserr[i]=="add") Psi$Sigma_add <- 0.1 else Psi$Sigma_prop <- 0.1
  ff <- genfitfunc(obs=EV1,f=predder,xt=Xi,p=Psi,nsim=ifelse(results$method[i]=="fo",1,300),
                   n=10,adist=NULL,interact=results$inter[i],fo_appr=TRUE)
  results$aggdata[i]  <- 2*ff(p_to_optim(Psi)[[1]])
  ## nlmixr calcs
  err <- ifelse(results$reserr[i]=="add",errAdd,errProp)
  tempmodel <- foceiFit(w7,inits,mypar2,mod,pred,err,
                        control=foceiControl(maxOuterIterations=0,covmethod="",interaction=results$inter[i],
                                             fo=(results$method[i]=="fo")))
  results$nlmixr[i] <- tempmodel$objective
  ## Extra: Calculation of FOCE(I) results with "informed" set of random effect values
  ## these results indicate that even if the random effects are informed, the aggregate-data
  ## FOCE(I) still will not give results identical to individual-data FOCE(I)
  etas <- tempmodel[["ETA[1]"]][c(T,F)]
  if (is.null(etas)) etas <- rep(0,10)
  ff2 <- genfitfunc(obs=EV1,f=predder,xt=Xi,p=Psi,nsim=10,
                    n=10,adist=NULL,interact=results$inter[i],fo_appr=TRUE,biseq=matrix(etas/0.2,10,1))
  results$aggdata_cheat[i]  <- 2*ff2(p_to_optim(Psi)[[1]])
}
results %>% filter(!is.na(reported_nonmem)) %>% format(digits=3) %>% write_csv("case1_results.csv")

#############################
## Case 2 all calculations ##
#############################

set.seed(1)
Psi <- list(beta=c(5,10,30,10,1),Omega=omegas(.09,0,5),Sigma_add=0.04)
## p_to_optim(p2)[[2]](p_to_optim(p2)[[1]])
Xi <- c(.1,.25,.5,1,2,3,5,8,12)
obs2 <- gendataset(Psi,twocomp_predder2,Xi,23000)
nseq <- c(25,50,75,100,250,500,750,1000,2000,3000)
my2CptModel <- function() { ## nlmixr function definition
  ini({
    tcl=log(5);tv1=log(10);tv2=log(30);tq=log(10);tKA=log(1.1);
    eta.cl~0.3;eta.v1~0.3;eta.v2~0.3;eta.q~0.3;eta.KA~0.3;
    add.err=c(0,0.2,5);
  })
  model({
    cl <- exp(tcl + eta.cl);
    v1 <- exp(tv1 + eta.v1);
    v2 <- exp(tv2 + eta.v2);
    q  <- exp(tq  + eta.q);
    KA <- exp(tKA+eta.KA);
    linCmt() ~ add(add.err);
  })
}
geninit <- function(r) {
  ## extract results from nlmixr object, to be used as initial estimates for agg-data analysis
  list(beta=exp(r$theta[1:5]),Omega=r$omega,Sigma_add=unname(r$theta[6]^2))
}
fitfun <- function(dv) {
  ## given raw DV values, generate formatted datasets for nlmixr and aggregate data estimation,
  ## fit all models, and return a list of results
  dv <- cbind(0,dv)
  nn <- nrow(dv)
  nnsim <- max(nn,300)
  dv <- dv %>% t() %>% c()
  ## generate datasets
  d <- data.frame(DV=dv,TIME=c(0,Xi),ID=rep(1:nn,each=(1+length(Xi)))) %>%
    mutate(EVID=ifelse(dv==0,101,0),AMT=ifelse(dv==0,100,0),
           CMT=ifelse(dv==0,1,2),DV=ifelse(DV<=0,.01,DV))
  obsn <- matrix(dv[dv!=0],ncol=length(Xi),byrow=TRUE) %>% meancov()
  ## generate results, nlmixr
  tempres <- list()
  tempres$fo <- tryCatch(nlmixr(my2CptModel,d,est="focei",
                                control=foceiControl(sigdig=3,maxInnerIterations=100,interaction=FALSE,fo=TRUE,
                                                     outerOpt="L-BFGS-B",covMethod="",print=10)),
                         error=function(e) "Terminated due to errors")
  tempres$foce <- tryCatch(nlmixr(my2CptModel,d,est="focei",
                                  control=foceiControl(sigdig=3,maxInnerIterations=100,interaction=FALSE,fo=FALSE,
                                                       outerOpt="L-BFGS-B",covMethod="",print=10)),
                           error=function(e) "Terminated due to errors")
  tempres$saem <- tryCatch(nlmixr(my2CptModel,d,est="saem",
                                  control=saemControl(covMethod="s",print=10)),
                           error=function(e) "Terminated due to errors")
  ## generate results, aggregate data estimation
  Psi_fo <- geninit(tempres$fo)
  ff_fo <- genfitfunc(obs=obsn,f=twocomp_predder2,Xi,Psi_fo,1,nn)
  tempres$foaggr <- genoptim(p_to_optim(Psi_fo)[[1]],ff_fo)
  Psi_foce <- geninit(tempres$foce)
  ff_foce <- genfitfunc(obs=obsn,f=twocomp_predder2,Xi,Psi_foce,nnsim,nn,fo_appr=TRUE)
  tempres$foceaggr <- genoptim(p_to_optim(Psi_foce)[[1]],ff_foce)
  Psi_mc <- geninit(tempres$saem)
  ff_exct <- genfitfunc(obs=obsn,f=twocomp_predder2,Xi,Psi_mc,nnsim,nn,fo_appr=FALSE)
  tempres$MCaggr <- genoptim(p_to_optim(Psi_mc)[[1]],ff_exct)
  ## return list of results
  tempres
}
## main results for all algorithms up to 3000 subjects
if (!exists("res2")) res2 <- vector("list",length(nseq))
for (i in which(map_lgl(res2,is.null))) {
  res2[[i]] <- fitfun(dv=obs2[1:nseq[i],])
  gc()
  save.image()
}
## extra results for aggregate data MC approximation, up to 23 000 subjects
extraseq <- seq(4000,2.3e4,1000)
if (!exists("extra")) extra <- vector("list",length(extraseq))
for (i in which(map_lgl(extra,is.null))) {
  ## d <- rbind(obs2,gendataset(Psi,twocomp_predder2,Xi,i,seed=2)) %>% meancov()
  d <- obs2[1:extraseq[i],] %>% meancov()
  ff_exct <- genfitfunc(obs=d,f=twocomp_predder2,Xi,Psi,extraseq[i],extraseq[i],fo_appr=FALSE)
  extra[[i]]  <- genoptim(p_to_optim(Psi)[[1]],ff_exct) %>% coef()
  gc(); print(i)
  save.image()
}
extra2 <-  do.call(rbind,extra) %>% exp() %>% as.data.frame()
methods <- c("FO","FOCE","MC or SAEM","FO","FOCE","MC or SAEM")
datatypes <- rep(c("Individual","Aggregate"),each=3)
getpars <- function(p) {
  ## extract and transform parameters from nlmixr object
  c(p$theta[1:5],log(diag(p$omega)),log(p$theta[6]^2))
}
res2b <- do.call(rbind,map(res2,~rbind(getpars(.$fo),getpars(.$foce),getpars(.$saem),
                                       coef(.$foaggr),coef(.$foceaggr),coef(.$MCaggr)))) %>%
  as.data.frame() %>% exp() %>%
  mutate(nsub=rep(nseq,each=6),Method=rep(methods,10),Datatype=rep(datatypes,10)) %>%
  gather(par,value,1:11) %>% arrange(nsub,Method,Datatype) %>%
  mutate(relvalue=value/exp(p_to_optim(Psi)[[1]]))
colnames(extra2) <- unique(res2b$par)
extra2  <- extra2 %>%
  mutate(nsub=rep(seq(4000,23000,1000)),Method="MC or SAEM",Datatype="Aggregate") %>%
  gather(par,value,1:11) %>% arrange(nsub) %>%
  mutate(relvalue=value/exp(p_to_optim(Psi)[[1]]))
parz <- c(cl="CL",v1="Vc",v2="Vp",q="Q",KA="ka")
parnamz <- parse(text=c(paste0("theta[",parz,"]"),paste0("var(eta[",parz,"])"),"sigma"))
res3 <- rbind(res2b,extra2) %>%
  mutate(pkpar=str_extract(par,"cl|v1|v2|q|KA"),
         pkpar2=ifelse(is.na(pkpar),"",parz[pkpar]),
         symbol=c("sigma[add]^2","omega","beta")[1+grepl("eta",par)+2*(substring(par,1,1)=="t")],
         pkpar3=paste0(symbol,"[",pkpar2,"]",ifelse(symbol=="omega","^2","")))
res3 %>%
  ggplot(aes(nsub,relvalue,col=Method,lty=Datatype))+
  geom_hline(yintercept=1,lty=2)+geom_line()+
  facet_wrap(~pkpar3,labeller=label_parsed)+scale_y_log10()+scale_x_log10()+coord_cartesian(ylim=c(.5,2))+
  theme(axis.text.x = element_text(angle = 0),legend.position=c(.9,.11)) +
  xlab("Number of subjects")+ylab("Ratio Estimated/True")
ggsave("case2_res.eps",width=7,height=7)
## additional checks about MC MC approximation sensitivity
mcsens <- check_mc_sensitivity(meancov(obs2),twocomp_predder2,Xi,Psi,300,1)
mean(abs(mcsens$sens)) ## mean absolute MC approximation sensitivity: 0.0002267968 per individual
max(abs(mcsens$sens)) ## max absolute MC approximation sensitivity: 0.004150996 per individual

#############################
## Case 3 all calculations ##
#############################

## Case 3
Psi <- list(beta=c(5,10,30,10,1),Omega=omegas(.09,0,5),Sigma_add=0.04)
## p_to_optim(Psi)[[2]](p_to_optim(Psi)[[1]])
Xi <- c(.1,.25,.5,1,2,3,5,8,12)
opts2 <- function(f=twocomp_predder2,xt=Xi,p=Psi,nsim=300,n=30,adist=NULL,interact=FALSE,fo_appr=TRUE){
  genopts(f,xt,p,nsim,n,adist,interact,fo_appr)
}
obs2 <- gendataset(Psi,twocomp_predder2,Xi,30)
EV2 <- meancov(obs2)
nseq <- c(25,50,75,100,250,500,750,1000,2000,3000)
parnams <- c("tcl","tv1","tv2","tq","tKA","eta.cl","eta.v1","eta.v2","eta.q","eta.KA","add.err")
od_fo2 <-    optdes(f=twocomp_predder2,xt=Xi,p=Psi,nsim=1,n=100,adist=NULL,interact=FALSE,fo_appr=TRUE)
od_foce2 <-  optdes(f=twocomp_predder2,xt=Xi,p=Psi,nsim=300,n=100,adist=NULL,interact=FALSE,fo_appr=TRUE)
od_mc2 <-  optdes(f=twocomp_predder2,xt=Xi,p=Psi,nsim=3000,n=100,adist=NULL,interact=FALSE,fo_appr=FALSE)
## PopED
library(PopED)
twocomp_fg <- function(x,a,bpop,b,bocc){
  ## PopED individual parameter function
  parameters=c(cl=bpop[1]*exp(b[1]),v2=bpop[2]*exp(b[2]),v3=bpop[3]*exp(b[3]),
               q =bpop[4]*exp(b[4]),ka=bpop[5]*exp(b[5]))
  return(parameters)
}
twocomp_poped2 <- function(model_switch,xt,parameters,poped.db) {
  ## PopED prediction function
  y=with(as.list(parameters),Cpp_twocomp(cl,v2,v3,q,ka,xt))*100
  list(y=y,poped.db=poped.db)
}
## make PopED databases
poped_db_foce2 <- create.poped.database(ff_file="twocomp_poped2",fError_file="feps.add",fg_file="twocomp_fg",
                                       optsw=cbind(0,0,0,0,0),groupsize=rbind(100),sigma=c(0.04),
                                       bpop=cbind(rep(0,5),c(cl=5,v2=10,v3=30,q=10,ka=1),rep(0,5)),
                                       d=cbind(rep(0,5),
                                               c(cl=0.3,v2=0.3,v3=0.3,q=0.3,ka=0.3)^2,
                                               rep(0,5)),
                                       xt=Xi,
                                       notfixed_sigma = c(1),notfixed_bpop=rep(1,5),notfixed_d=rep(1,5),
                                       iApproximationMethod=1,iFOCENumInd=300,iFIMCalculationType=0,
                                       minxt=0,maxxt=15,bUseGrouped_xt=1)
poped_db_fo2 <- create.poped.database(poped_db_foce2,iApproximationMethod=0,iFOCENumInd=1)
## do the computations
popedfim_fo2 <- evaluate_design(poped_db_fo2)
popedfim_foce2 <- evaluate_design(poped_db_foce2)
### MIXFIM results
if (!exists("mfres_a")) {
  library(MIXFIM)
  m1 <- stan_model(model_code="
data {
  int dim_b;
  vector[dim_b] mu_b;
  int nb_t;
  vector[nb_t] t;
  vector[nb_t] y;
  vector[11] params;
}
transformed data {
  vector[dim_b] Omega;
  for(i in 1:dim_b){
    Omega[i] = sqrt(params[6+i-1]);
  }
}
parameters {
  vector[dim_b] b;
}
transformed parameters {
  real SdEps;
  vector[nb_t] f;
  real cl=params[1]*exp(b[1]);
  real v1=params[2]*exp(b[2]);
  real v2=params[3]*exp(b[3]);
  real q =params[4]*exp(b[4]);
  real ka=params[5]*exp(b[5]);
  real k=cl/v1;
  real k12=q/v1;
  real k21=q/v2;
  real beta = 0.5*(k+k12+k21-sqrt((k+k12+k21)*(k+k12+k21)-4*k*k21));
  real alpha = k*k21/beta;
  real A = (alpha-k21)/(alpha-beta)/(ka-alpha);
  real B = (beta-k21)/(beta-alpha)/(ka-beta);
  for(ti in 1:nb_t){
    f[ti] = (A*exp(-t[ti]*alpha)+B*exp(-t[ti]*beta)-(A+B)*exp(-ka*t[ti]))*ka/v1*100;
  }
  SdEps = sqrt(params[11]);
}
model {
  b ~ normal(mu_b, Omega);
  y ~ normal(f, SdEps);
}
")
  m2 <- stan_model(model_code="
data {
  int dim_b;
  vector[dim_b] mu_b;
  int nb_t;
  vector[nb_t] t;
  vector[nb_t] y;
}
parameters {
  vector[11] params;
  vector[dim_b] b;
}
transformed parameters {
  vector[dim_b] Omega;
  real VarEps;
  vector[nb_t] f;
  real cl=params[1]*exp(b[1]);
  real v1=params[2]*exp(b[2]);
  real v2=params[3]*exp(b[3]);
  real q =params[4]*exp(b[4]);
  real ka=params[5]*exp(b[5]);
  real k=cl/v1;
  real k12=q/v1;
  real k21=q/v2;
  real beta = 0.5*(k+k12+k21-sqrt((k+k12+k21)*(k+k12+k21)-4*k*k21));
  real alpha = k*k21/beta;
  real A = (alpha-k21)/(alpha-beta)/(ka-alpha);
  real B = (beta-k21)/(beta-alpha)/(ka-beta);
  for(i in 1:dim_b){
    Omega[i] = sqrt(params[6+i-1]);
  }
  for(ti in 1:nb_t){
    f[ti] = (A*exp(-t[ti]*alpha)+B*exp(-t[ti]*beta)-(A+B)*exp(-ka*t[ti]))*ka/v1*100;
  }
  VarEps = sqrt(params[11]);
}
model {
  b ~ normal(mu_b, Omega);
  y ~ normal(f, VarEps);
}
")
  m3 <- stan_model(model_code="
data {
  int dim_b;
  vector[dim_b] mu_b;
  int nb_t;
  vector[nb_t] t;
  vector[11] params;
}
transformed data {
  vector[dim_b] Omega;
  for(i in 1:dim_b){
    Omega[i] = sqrt(params[6+i-1]);
  }
}
model{
}
generated quantities {
  real SdEps;
  vector[nb_t] f;
  vector[nb_t] y;
  real cl=params[1]*exp(normal_rng(mu_b[1], Omega[1]));
  real v1=params[2]*exp(normal_rng(mu_b[2], Omega[2]));
  real v2=params[3]*exp(normal_rng(mu_b[3], Omega[3]));
  real q =params[4]*exp(normal_rng(mu_b[4], Omega[4]));
  real ka=params[5]*exp(normal_rng(mu_b[5], Omega[5]));
  real k=cl/v1;
  real k12=q/v1;
  real k21=q/v2;
  real beta = 0.5*(k+k12+k21-sqrt((k+k12+k21)*(k+k12+k21)-4*k*k21));
  real alpha = k*k21/beta;
  real A = (alpha-k21)/(alpha-beta)/(ka-alpha);
  real B = (beta-k21)/(beta-alpha)/(ka-beta);
  for(ti in 1:nb_t){
    f[ti] = (A*exp(-t[ti]*alpha)+B*exp(-t[ti]*beta)-(A+B)*exp(-ka*t[ti]))*ka/v1*100;
    SdEps = sqrt(params[11]);
    y[ti] = normal_rng(f[ti], SdEps);
  }
}
")
  set.seed(1)
  mfres_a <- fisher_evaluation(Xi,1,m1,m2,m3,c(Psi$beta,diag(Psi$Omega),Psi$Sigma_add),
                               dim_b=5,set_seed=TRUE,seed=1,n_samp=5e3,n_rep=1,n_iter=500,n_burn=500,CV=TRUE,
                               nb_patients=100)
  save.image()
}
## transform the results, here predictions for different numbers of subjects are also produced
## however only the nsub=100 results were shown in the paper
mfres <- do.call(rbind,map(nseq,function(n) {
  data.frame(method="MC",datatype="MIXFIM",nsub=n,
             par=parnams,val=mfres_a$RSE*sqrt(100/n)/100,
             valinf=mfres_a$RSE_inf_boot*sqrt(100/n)/100,valsup=mfres_a$RSE_sup_boot*sqrt(100/n)/100)
  }))
giveres <- function(n) {
  ## function to produce optimal design results for n subjects
  a1 <- do.call(rbind,map(list(popedfim_fo2$fim,popedfim_foce2$fim),
                          ~sqrt(diag(solve(n/100*.)))/c(Psi$beta,rep(0.09,5),0.04)))
  a2 <- do.call(rbind,map(list(od_fo2,od_foce2,od_mc2),
                          ~sqrt(diag(solve(n/100*.)))))
  a <- rbind(a1,a2)
  colnames(a)  <- c("tcl","tv1","tv2","tq","tKA","eta.cl","eta.v1","eta.v2","eta.q","eta.KA","add.err")
  a %>% as.data.frame() %>%
    mutate(method=c("FO","FOCE","FO","FOCE","MC"),
           datatype=c("PopED","PopED","Aggregate","Aggregate","Aggregate"),
           valsup=NA,valinf=NA) %>%
    gather(par,val,1:11)
}
finalres <- do.call(rbind,map(nseq,~cbind(giveres(.),nsub=.))) %>% bind_rows(mfres)
parz <- c(cl="CL",v1="Vc",v2="Vp",q="Q",KA="ka")
parnamz <- parse(text=c(paste0("theta[",parz,"]"),paste0("var(eta[",parz,"])"),"sigma"))
names(parnamz) <- parnams
finalres %>% filter(nsub==100) %>% mutate(Method=method,method2=paste(method,datatype)) %>%
  mutate(pkpar=str_extract(par,"cl|v1|v2|q|KA"),
         pkpar2=ifelse(is.na(pkpar),"",parz[pkpar]),
         symbol=c("sigma[add]^2","omega","beta")[1+grepl("eta",par)+2*(substring(par,1,1)=="t")],
         pkpar3=paste0(symbol,"[",pkpar2,"]",ifelse(symbol=="omega","^2",""))) %>%
  ggplot(aes(method2,val*100,fill=Method))+
  geom_bar(stat="identity",position="dodge")+facet_wrap(~pkpar3,labeller=label_parsed)+
  ylab("RSE (%)")+coord_flip()+##scale_y_sqrt(breaks=c(2,10,25,50,100))+
  theme(legend.position=c(.88,.14))+xlab("")
ggsave("case3_res.eps",width=7,height=7)

## relative differences
giveres(100) %>% filter(method=="FO") %>% spread(datatype,val) %>%
  mutate(rdiff=(Aggregate-PopED)/Aggregate) %>% arrange(rdiff)

##################################
## Case 4 all calculations, new ##
##################################

mod <- RxODE({
    Cp=centr/vc;
    bio=1;
    ktr=(n+1)/mtt;
    d/dt(centr)= -cl*Cp-Cp*q+periph*q/vp+transit(n,mtt,bio);
    d/dt(periph)=       Cp*q-periph*q/vp;
})
transit_predder <- function(xt,beta,bi=matrix(0,10,length(beta)),ai=rep(100,nrow(bi))) {
  ## xt=Xi;beta=Psi_dg$beta;bi=matrix(0,10,length(beta));ai=rep(100,nrow(bi))
  if (length(ai)>1 & !is.matrix(bi)) return("Error! incompatible ai and bi!")
  et <- eventTable()
  et$add.dosing(100)
  et$add.sampling(xt)
  if (!is.matrix(bi)) {
    p <- c(cl=beta[1]*exp(bi[1]),
           vc=beta[2]*exp(bi[2]),
           vp=beta[3]*exp(bi[3]),
           q=beta[4]*exp(bi[4]),
           mtt=beta[5]*exp(bi[5]),
           n=beta[6]*exp(bi[6]))
    rxSolve(mod,p,et,transit_abs=TRUE)$Cp
  } else {
    do.call(rbind,map(1:nrow(bi),function(i) {
      p <- c(cl=beta[1]*exp(bi[i,1]),
             vc=beta[2]*exp(bi[i,2]),
             vp=beta[3]*exp(bi[i,3]),
             q=beta[4]*exp(bi[i,4]),
             mtt=beta[5]*exp(bi[i,5]),
             n=beta[6]*exp(bi[i,6]))
      rxSolve(mod,params=p,et,transit_abs=TRUE)$Cp
    }))
  }
}
## parameters for data-generating and data-analytic model
Psi_dg <- list(beta=c(5,10,30,10,1,2),Omega=omegas(.09,0,6),Sigma_add=0.04)
#Psi_da <- list(beta=c(5,40,1),Omega=omegas(.09,0,3),Sigma_add=0.14)
Psi_da <- list(beta=c(5,10,30,10,1),Omega=omegas(.09,0,5),Sigma_add=0.04)
Xi <- c(.1,.25,.5,1,2,3,5,8,12)
optsfun <- function(f=twocomp_predder2,xt=Xi,p=Psi_dg,nsim=300,n=100,adist=NULL,interact=FALSE,fo_appr=TRUE){
  genopts(f,xt,p,nsim,n,adist,interact,fo_appr)
}
obs <- MCapprEV(Psi_dg,optsfun(f=transit_predder,fo_appr=FALSE))
## MC estimation
if (!exists("est_mc") | !exists("est_fo") | !exists("est_foce")) {
  timestart_mc <- Sys.time()
  ff_mc <- genfitfunc(obs,twocomp_predder2,Xi,Psi_da,300,100,adist=NULL,interact=TRUE,fo_appr=FALSE)
  est_mc <- genoptim(p_to_optim(Psi_da)[[1]],ff_mc)
  est_mc_rse <- hessian(ff_mc,coef(est_mc)) ## sqrt(diag(solve(est_mc_rse)))
  time_mc <- timestart_mc-Sys.time()
  ## FO estimation
  timestart_fo <- Sys.time()
  ff_fo <- genfitfunc(obs,twocomp_predder2,Xi,Psi_da,1,100,adist=NULL,interact=FALSE,fo_appr=TRUE)
  est_fo <- genoptim(p_to_optim(Psi_da)[[1]],ff_fo)
  est_fo_rse <- hessian(ff_fo,coef(est_fo)) ## sqrt(diag(solve(est_fo_rse)))
  time_fo <- timestart_fo-Sys.time()
  ## FOCE estimation
  timestart_foce <- Sys.time()
  ff_foce <- genfitfunc(obs,twocomp_predder2,Xi,Psi_da,300,100,adist=NULL,interact=FALSE,fo_appr=TRUE)
  est_foce <- genoptim(p_to_optim(Psi_da)[[1]],ff_foce)
  est_foce_rse <- hessian(ff_foce,coef(est_foce)) ## sqrt(diag(solve(est_foce_rse)))
  time_foce <- timestart_foce-Sys.time()
  save.image()
}
## stochastic simulation and estimation
my1cptModel_b <- function() {
  ini({
    tcl=log(5);tv=log(40);tKA=log(1.1);
    eta.cl~0.3;eta.v~0.3;eta.KA~0.3;
    add.err=c(0,0.2,5);
  })
  model({
    cl <- exp(tcl + eta.cl);
    v1 <- exp(tv + eta.v);
    KA <- exp(tKA+eta.KA);
    linCmt() ~ add(add.err);
  })
}
my2cptModel_b <- function() { ## nlmixr function definition
  ini({
    tcl=log(5);tv1=log(10);tv2=log(30);tq=log(10);tKA=log(1.1);
    eta.cl~0.3;eta.v1~0.3;eta.v2~0.3;eta.q~0.3;eta.KA~0.3;
    add.err=c(0,0.2,5);
  })
  model({
    cl <- exp(tcl + eta.cl);
    v1 <- exp(tv1 + eta.v1);
    v2 <- exp(tv2 + eta.v2);
    q  <- exp(tq  + eta.q);
    KA <- exp(tKA+eta.KA);
    linCmt() ~ add(add.err);
  })
}
randdata <- function(i) {
  ## i=1
  dv <- gendataset(Psi_dg,transit_predder,Xi,100,seed=i)
  dind <- data.frame(DV=c(t(cbind(0,dv))),TIME=c(0,Xi),ID=rep(1:nrow(dv),each=(1+length(Xi)))) %>%
    mutate(EVID=ifelse(DV==0,101,0),AMT=ifelse(DV==0,100,0),
           CMT=ifelse(DV==0,1,2))
  dagg <- meancov(dv)
  list(dind,dagg)
}
ranfitfunc_ind <- function(dind,alg) {
  ## dind=randdata(1)[[1]];alg="mc";
  if (!alg %in% c("mc","foce","fo")) stop("alg should be one of: mc, foce, fo!")
  if (alg=="mc") {
    mind <- nlmixr(my2cptModel_b,dind,est="saem",control=saemControl(covMethod="s",print=10))
  }
  if (alg=="foce") {
    mind <- nlmixr(my2cptModel_b,dind,est="focei",
                 control=foceiControl(sigdig=3,maxInnerIterations=100,interaction=FALSE,fo=FALSE,
                                      outerOpt="L-BFGS-B",covMethod="",print=10))
    }
  if (alg=="fo") {
    mind <- nlmixr(my2cptModel_b,dind,est="focei",
                 control=foceiControl(sigdig=3,interaction=FALSE,fo=TRUE,outerOpt="L-BFGS-B",covMethod="",print=10))
  }
  list(mind$theta,mind$omega,esttime=mind$time)
}
ranfitfunc_agg <- function(dagg,alg) {
  ## dagg=randdata(1)[[2]];alg="mc";
  if (!alg %in% c("mc","foce","fo")) stop("alg should be one of: mc, foce, fo!")
  if (alg=="mc") {
    ff_mc <- genfitfunc(obs=dagg,f=twocomp_predder2,Xi,Psi_da,300,100,fo_appr=FALSE,interact=FALSE)
    magg <- genoptim(p_to_optim(Psi_da)[[1]],ff_mc)
  }
  if (alg=="foce") {
    ff_foce <- genfitfunc(obs=dagg,f=twocomp_predder2,Xi,Psi_da,300,100,fo_appr=TRUE,interact=FALSE)
    magg <- genoptim(p_to_optim(Psi_da)[[1]],ff_foce)
    }
  if (alg=="fo") {
    ff_fo <- genfitfunc(obs=dagg,f=twocomp_predder2,Xi,Psi_da,1,100,fo_appr=TRUE,interact=FALSE)
    magg <- genoptim(p_to_optim(Psi_da)[[1]],ff_fo)
  }
  p_to_optim(Psi_da)[[2]](magg %>% coef) %>% c(esttime=magg$xtime)
}
if (!exists("res4")) {
  n_sse <- 200
  res4 <- list(est_mc_agg=vector("list",n_sse),
               est_fo_agg=vector("list",n_sse),
               est_foce_agg=vector("list",n_sse),
               est_mc_ind=vector("list",n_sse),
               est_fo_ind=vector("list",n_sse),
               est_foce_ind=vector("list",n_sse))
}
for (method in seq_along(res4)) {
  for (i in which(map_lgl(res4[[method]],is.null))) {
    gc()
    if (method <4) {
      res4[[method]][[i]] <- ranfitfunc_agg(randdata(i)[[2]],c("mc","fo","foce","mc","fo","foce")[method])
    } else {
      res4[[method]][[i]] <- ranfitfunc_ind(randdata(i)[[1]],c("mc","fo","foce","mc","fo","foce")[method])
    }
    save.image()
  }
}
formatfunc <- function(r,ind=TRUE) {
  if(ind) {
    c(exp(r[[1]][1:5]),diag(r[[2]]),r[[1]][6]^2)
  } else {
    tempres <- c(r[[1]],diag(r[[2]]),r[[3]])
    names(tempres) <- c("tcl","tv1","tv2","tq","tKA","eta.cl","eta.v1","eta.v2","eta.q","eta.KA","add.err")
    tempres
  }
}
formatfunc2 <- function(mean,hess,method) {
  tibble(method=method,par=c("tcl","tv1","tv2","tq","tKA","eta.cl","eta.v1","eta.v2","eta.q","eta.KA","add.err"),
         meanval=exp(mean %>% coef() %>% c()),cv=sqrt(diag(solve(hess))))
}
res4b <- do.call(rbind,map(names(res4),function(method) {
  do.call(rbind,map(res4[[method]],~formatfunc(.,grepl("ind",method)))) %>%
    as.data.frame() %>% mutate(iter=1:n(),method=method)
}))
parz <- c(cl="CL",v1="Vc",v2="Vp",q="Q",KA="ka")
parnamz <- parse(text=c(paste0("theta[",parz,"]"),paste0("var(eta[",parz,"])"),"sigma"))

res4c <- res4b %>% gather(par,val,1:11) %>% group_by(method,par) %>%
  summarize(meanval=mean(val),cv=sd(val)/meanval) %>% arrange(par) %>%
  bind_rows(formatfunc2(est_mc,est_mc_rse,"det_mc_agg"),
            formatfunc2(est_fo,est_fo_rse,"det_fo_agg"),
            formatfunc2(est_foce,est_foce_rse,"det_foce_agg")) %>%
  mutate(pkpar=str_extract(par,"cl|v1|v2|q|KA"),
         pkpar2=ifelse(is.na(pkpar),"",parz[pkpar]),
         symbol=c("sigma[add]^2","omega","beta")[1+grepl("eta",par)+2*(substring(par,1,1)=="t")],
         pkpar3=paste0(symbol,"[",pkpar2,"]",ifelse(symbol=="omega","^2",""))) %>%
  mutate(Approximation=str_extract(method,"_[:alpha:]+_"),
         Computation=paste(str_extract(method,"[:alpha:]+_"),str_extract(method,"_[:alpha:]+$"))) %>%
  mutate(Approximation=toupper(str_sub(Approximation,2,-2)),
         Computation=ifelse(grepl("det",Computation),"Aggregate-data OD",
                         ifelse(grepl("agg",Computation),"Aggregate-data SSE","Individual-data SSE")))

ggplot(res4c,aes(x=Approximation,meanval,ymax=meanval*exp(1.96*cv),ymin=meanval*exp(-1.96*cv),fill=Computation))+
  geom_crossbar(position="dodge")+facet_wrap(~pkpar3,labeller=label_parsed,scales="free")+
  xlab("")+ylab("")+scale_y_log10()+theme(legend.position=c(.85,.2))
ggsave("case4_res.eps",width=14,height=7)

## pairs plot
res4d <- gather(res4b,var,val,1:11) %>%
    group_by(method,var) %>%
    mutate(val=(val-mean(val))/sd(val)) %>%
    ungroup() %>%
    spread(method,val)
pairs(res4d[,3:8],col=factor(res4d$var))

## RSE ranges
res4t2 %>% group_by(Estimation) %>% summarize(minsd=100*min(valsd/valmean),maxsd=100*max(valsd/valmean))
## timing of individual FOCE fitting
timestart2 <- Sys.time()
dv <- gendataset(Psi_dg,twocomp_predder2,Xi,100,seed=1)
dind <- data.frame(DV=c(t(cbind(0,dv))),TIME=c(0,Xi),ID=rep(1:nrow(dv),each=(1+length(Xi)))) %>%
  mutate(EVID=ifelse(DV==0,101,0),AMT=ifelse(DV==0,100,0),
         CMT=ifelse(DV==0,1,2))
dagg <- meancov(dv)
mind <- nlmixr(my1cptModel_b,dind,est="focei",
               control=foceiControl(sigdig=3,maxInnerIterations=100,interaction=FALSE,fo=FALSE,
                                    outerOpt="L-BFGS-B",covMethod="",print=10))
timing2 <- timestart2-Sys.time()


##################################
## Case 4 all calculations, old ##
##################################

## expected value of joint random effect
seqs <- gen_bi(matrix(c(.09,0.045,.045,.045,.09,.045,.045,.045,.09),3),sobol(10000,3,normal=TRUE))
refval <- var(rowMeans(seqs))

omegamat <- diag(rep(.09,5))
omegamat[2,3] <- 0.045;omegamat[2,4] <- 0.045;omegamat[3,4] <- 0.045;
omegamat[3,2] <- 0.045;omegamat[4,2] <- 0.045;omegamat[4,3] <- 0.045;
p2a <- list(beta=c(5,10,30,10,1),Omega=omegamat,Sigma_add=0.04)
p2b <- list(beta=c(5,10,30,10,1),Omega=list_to_mat(list(om_mat(.09,0,3))),Sigma_add=0.04)
twocomp_predder2b <- function(xt,beta,bi=matrix(0,10,length(beta)),ai=rep(100,nrow(bi))) {
  ## xt=xt2;beta=p2$beta;bi=matrix(0,10,length(beta));ai=rep(100,nrow(bi))
  if (length(ai)>1 & !is.matrix(bi)) return("Error! incompatible ai and bi!")
  if (!is.matrix(bi)) {
    if (is.null(ai))  ai <- 100
    p_i <- beta[1:5]*exp(bi[c(1,2,2,2,3)])
    Cpp_twocomp(p_i[1],p_i[2],p_i[3],p_i[4],p_i[5],xt)*ai
  } else {
    if (is.null(ai))  ai <- rep(100,nrow(bi))
    p_i <- exp(bi[,c(1,2,2,2,3)])* (rep(1,nrow(bi)) %*% t(beta[1:5]))
    Cpp_twocomp2(p_i[,1],p_i[,2],p_i[,3],p_i[,4],p_i[,5],xt)* (ai %*% t(rep(1,length(xt))))
  }
}
## p_to_optim(p2)[[2]](p_to_optim(p2)[[1]])
xt2 <- c(.1,.25,.5,1,2,3,5,8,12)
optsfun <- function(f=twocomp_predder2,xt=xt2,p=p2a,nsim=300,n=100,adist=NULL,interact=FALSE,fo_appr=TRUE){
  genopts(f,xt,p,nsim,n,adist,interact,fo_appr)
}
timestart <- Sys.time()
obs4 <- MCapprEV(p2a,optsfun())
ff <- genfitfunc(obs4,twocomp_predder2b,xt2,p2b,300,100,NULL,FALSE,TRUE)
est4 <- optim(p_to_optim(p2b)[[1]],ff,method="Nelder-Mead")$par %>%
  optim(ff,method="L-BFGS-B",lower=-3+p_to_optim(p2b)[[1]],upper=3+p_to_optim(p2b)[[1]])
## p_to_optim(p2b)[[2]](est4$par)
est4rse <- hessian(ff,est4$par)
timing <- timestart-Sys.time()
my2CptModel_b <- function() {
  ini({
    tcl=log(5);tv1=log(10);tv2=log(30);tq=log(10);tKA=log(1.1);
    eta.cl~0.3;eta.v~0.3;eta.KA~0.3;
    add.err=c(0,0.2,5);
  })
  model({
    cl <- exp(tcl + eta.cl);
    v1 <- exp(tv1 + eta.v);
    v2 <- exp(tv2 + eta.v);
    q  <- exp(tq  + eta.v);
    KA <- exp(tKA+eta.KA);
    linCmt() ~ add(add.err);
  })
}
ranfitfunc <- function(i) {
  dv <- gendataset(p2a,twocomp_predder2,xt2,100,seed=i)
  dind <- data.frame(DV=c(t(cbind(0,dv))),TIME=c(0,xt2),ID=rep(1:nrow(dv),each=(1+length(xt2)))) %>%
    mutate(EVID=ifelse(DV==0,101,0),AMT=ifelse(DV==0,100,0),
           CMT=ifelse(DV==0,1,2))
  dagg <- meancov(dv)
  mind <- nlmixr(my2CptModel_b,dind,est="focei",
                 control=foceiControl(sigdig=3,maxInnerIterations=100,interaction=FALSE,fo=FALSE,
                                      outerOpt="L-BFGS-B",covMethod="",print=10))
  ff_foce <- genfitfunc(obs=dagg,f=twocomp_predder2b,xt2,p2b,300,100,fo_appr=TRUE,interact=FALSE)
  magg <- optim(p_to_optim(p2b)[[1]],ff_foce,method="Nelder-Mead")$par %>%
    optim(ff_foce,method="L-BFGS-B",lower=-3+p_to_optim(p2b)[[1]],upper=3+p_to_optim(p2b)[[1]])
  ## p_to_optim(p2b)[[2]](magg$par)
  list(list(mind$theta,mind$omega),p_to_optim(p2b)[[2]](magg$par))
}
# ranfitfunc(1)
## res4 <- map(1:200,~ranfitfunc(.))
## save(res4,file="case4.Rdata")
load("case4.Rdata")
parnams <- c("tcl","tv1","tv2","tq","tKA","eta.cl","eta.v","eta.KA","add.err")
res4i <- do.call(rbind,map(res4,~c(.[[1]][[1]],diag(.[[1]][[2]])))) %>%
  as.data.frame() %>% mutate(Estimation="Individual-data FOCE (SSE)",iter=1:n())
res4i[,"add.err"] <- res4i[,"add.err"]^2
res4i[,1:5] <- exp(res4i[,1:5])
res4a <- do.call(rbind,map(res4,~c(.[[2]][[1]],diag(.[[2]][[2]]),.[[2]][[3]])))
colnames(res4a) <- parnams
res4a <- res4a %>% as.data.frame() %>% mutate(Estimation="Aggregate-data FOCE (SSE)",iter=1:n())
res4t <- bind_rows(res4i,res4a) %>% gather(par,val,1:9) %>% group_by(Estimation,par) %>%
  summarise(valmean=mean(val),valsd=sd(val))
res4tt <- rbind(exp(est4$par),sqrt(diag(solve(est4rse)))) %>% as.data.frame();colnames(res4tt) <- parnams
res4t2 <- res4tt %>% mutate(type=c("valmean","valsd"),Estimation="Aggregate-data FOCE (expected)") %>% gather(par,val,1:9) %>% spread(type,val) %>%
  mutate(valsd=valsd*valmean) %>% bind_rows(res4t)
standards <- c(add.err=0.04,eta.cl=0.09,eta.KA=0.09,eta.v=refval,tcl=5,tKA=1,tq=10,tv1=10,tv2=30)
parz <- c(cl="CL",v1="Vc",v2="Vp",q="Q",KA="ka",v="V")

res4t2 %>% mutate(valsd=valsd/standards[par],valmean=valmean/standards[par]) %>%
  mutate(pkpar=str_extract(par,"cl|v1|v2|q|KA|v"),
         pkpar2=ifelse(is.na(pkpar),"",parz[pkpar]),
         symbol=c("sigma[add]^2","omega","beta")[1+grepl("eta",par)+2*(substring(par,1,1)=="t")],
         pkpar3=paste0(symbol,"[",pkpar2,"]",ifelse(symbol=="omega","^2",""))) %>%
    ggplot(aes(x=Estimation,y=valmean,ymin=valmean-1.96*valsd,ymax=valmean+1.96*valsd,fill=Estimation))+
    facet_wrap(~pkpar3,nrow=5,labeller=label_parsed)+
  geom_crossbar()+theme(axis.text.x = element_blank(),legend.position=c(.7,.1))+
  xlab("")+ylab("")+geom_hline(lty=2,yintercept=1)
# res4t2 %>% mutate(valsd=valsd/standards[par],valmean=valmean/standards[par]) %>%
#   ggplot(aes(x=Estimation,y=valmean,ymin=valmean-valsd,ymax=valmean+valsd,fill=Estimation))+facet_wrap(~par,scales="free_y",nrow=5)+
#   geom_bar(stat="identity")+geom_errorbar()+theme(axis.text.x = element_blank(),legend.position=c(.64,.1))+xlab("")
## ggsave("case4_res.eps")

## RSE ranges
res4t2 %>% group_by(Estimation) %>% summarize(minsd=100*min(valsd/valmean),maxsd=100*max(valsd/valmean))
## timing of individual FOCE fitting
timestart2 <- Sys.time()
dv <- gendataset(p2a,twocomp_predder2,xt2,100,seed=1)
dind <- data.frame(DV=c(t(cbind(0,dv))),TIME=c(0,xt2),ID=rep(1:nrow(dv),each=(1+length(xt2)))) %>%
  mutate(EVID=ifelse(DV==0,101,0),AMT=ifelse(DV==0,100,0),
         CMT=ifelse(DV==0,1,2))
dagg <- meancov(dv)
mind <- nlmixr(my2CptModel_b,dind,est="focei",
               control=foceiControl(sigdig=3,maxInnerIterations=100,interaction=FALSE,fo=FALSE,
                                    outerOpt="L-BFGS-B",covMethod="",print=10))
timing2 <- timestart2-Sys.time()
